# Supplementary material for: Bacteriocin-Producing Lactic Acid Bacteria Strains with Antimicrobial Activity Screened from Bamei Pig Feces
Source: Foods. 2022 Feb 28;11(5):709. doi: 10.3390/foods11050709 (PMC8909009; doi:10.3390/foods11050709)
Supplement: Supplementary file 1 [file foods-11-00709-s001.zip]

Archive with 1 entries (1 files):
- foods-1598942-supplementary.pdf
